# Supplementary material for: Global Proteomic Determination of the Poly-Pharmacological Effects of PARP Inhibitors Following Treatment of High-Grade Serous Ovarian Cancer Cells
Source: Int J Mol Sci. 2025 Dec 7;26(24):11820. doi: 10.3390/ijms262411820 (PMC12733200; doi:10.3390/ijms262411820)
Supplement: Supplementary file 1 [file ijms-26-11820-s001.zip]

Archive with 1 entries (1 files):
- ijms-3995780-supplementary.pdf
